# Supplementary material for: Identification and Validation of 3‑Cyano-Quinoline Ligands Targeting Integrin-Linked Kinase (ILK)
Source: J Med Chem. 2026 May 25;69(11):12982–3001. doi: 10.1021/acs.jmedchem.5c03773 (PMC13266989; doi:10.1021/acs.jmedchem.5c03773)
Supplement: Supplementary file 2 [file jm5c03773_si_002.csv]

1 (DHP)	Occupancy (%)		Pelitinib	Occupancy (%)
MAPK9	95.5		GAK	98.1
FYN	80.8		MAP3K4	90.0
PLK4	63.0		MLTK	82.1
MAPK8	45.4		HIPK4	79.5
MAPK11	38.8		BTK	78.3
MAP4K1	33.3		MAP4K5	78.3
NTRK1	30.0		ITK	75.4
MKNK2	29.5		IRAK4	72.6
SNF1LK2	28.9		TXK	61.3
SNRK	28.5		PKMYT1	58.3
PLK3	27.5		BMX	57.7
AURKA	27.5		LCK	56.7
BRSK2	26.1		WEE1	56.4
CAMK2A	25.1		PHKG1	54.0
PRKACB	24.4		TNNI3K	52.8
ABL2	23.8		CSNK1D	51.1
TLK1	23.6		EPHB4	49.9
MYLK2	21.7		STK36	47.8
LCK	21.4		CLK2	43.2
TEC	19.5		FER	41.2
BMX	18.5		AAK1	40.5
TXK	18.2		SIK3 FL	40.4
SLK	17.1		EPHA4	40.0
CDK4	16.5		BMP2K	39.5
EPHA6	16.1		ABL2	39.3
TBK1	15.2		JAK3	38.3
CLK4	15.2		TEK	37.4
CSNK1G2	15.0		STK10	35.4
MAPK14	14.9		MUSK	34.7
MERTK	14.7		TIE1	32.2
MAPK4	14.3		MYLK2	32.0
TLK2	14.2		CLK4	31.7
STK33	13.1		MAP4K3	31.7
AURKB	12.8		HIPK2	29.8
FGFR2	12.3		STK17B	29.5
JAK2 (V617F)	12.0		CLK1	29.4
MYLK4	11.5		NEK5	29.4
MARK2	11.5		FYN	29.0
AURKC	11.1		MAP3K21	27.1
CSNK1A1L	11.0		TYRO3	26.3
CDK16	10.9		TNK2(iso1)	25.4
LIMK1	10.8		SNF1LK2	25.3
FLT3	10.7		CDK4	24.9
CDK1	10.5		IKBKE	24.1
LTK	10.0		DYRK1A	24.0
CLK2	10.0		SNRK	23.8
DYRK1A	9.9		CDK20	21.7
RPS6KA3	9.8		STK32B	21.7
NEK1	9.8		MAP4K1	20.9
BRAF(V600E)	9.7		EPHA6	20.9
DYRK1B	9.5		SRMS	19.6
CDK18	9.4		JAK2 (V617F)	18.6
LIMK2	9.3		TNK1	18.3
MUSK	8.9		MAP3K3	18.0
PTK6	8.8		FES	17.7
CDK10	8.8		AXL	16.7
JNK3	8.6		CDKL2	16.6
MAPK6	8.3		NIM1K	16.5
RIPK2	8.2		CDK7	15.9
TEK	8.2		CDK9	14.7
PLK2	7.8		ICK	14.6
STK11	7.7		SIK1	14.4
HIPK3	7.5		NEK2	13.4
BMP2K	7.5		MAP4K2	13.1
ERN1	7.4		CDK6	12.0
TIE1	7.2		LRRK2	11.8
PRKCE	7.0		WEE2	11.8
STK10	6.9		STK35	11.7
STK36	6.7		CAMK2D	11.7
NIM1K	5.4		RIPK1	10.7
EPHB1	5.2		MAP3K9	10.3
HIPK4	4.9		MAPK4	9.9
FGFR3	4.8		DYRK1B	9.2
CSNK2A2	4.8		PLK2	9.2
CDK5	4.4		PRKCE	9.1
STK17B	4.0		TLK1	8.4
MAP3K9	3.8		MERTK	7.8
LRRK2	3.3		MAST4	7.2
MAP3K21	3.0		PTK2B	7.2
MYLK3	2.9		EPHB1	7.2
MARK4	2.9		ULK1	7.1
FGFR1	2.7		BRSK1	6.7
MET	2.7		HIPK3	6.3
CDK14	2.6		CDKL1	6.3
PRKAA2	2.6		SLK	6.0
MAST3	2.4		ULK2	4.8
AAK1	2.3		TBK1	4.5
LATS2	2.1		NTRK1	4.5
STK4	2.1		CSNK1A1L	4.4
CDK9	1.9		STK4	4.3
RPS6KA6	1.8		MAPK14	4.2
RPS6KA1	1.6		MARK2	4.2
SBK3	1.6		INSR	3.9
ULK1	1.4		CDK15	3.7
CDK17	1.3		RPS6KA4	3.4
CDKL3	1.3		SGK1	3.1
CDK15	0.7		MAP3K11	3.1
FER	0.6		TLK2	2.6
INSR	0.4		FLT3	2.2
NUAK1	0.4		MAPK11	1.9
STK3	0.3		MAP3K19	1.6
CSNK2A1	0.2		RON	1.4
CDK20	0.0		TEC	1.4
STK32B	0.0		PRKACB	1.1
CAMK1	-0.1		STK38	1.0
DAPK2	-0.3		CAMK1	0.9
ICK	-0.4		MARK4	0.6
MAP4K2	-0.7		ERN2	0.6
EPHB4	-0.7		STK11	0.4
TYRO3	-0.9		NEK11	0.3
HIPK2	-1.0		PLK3	0.2
TNK2(iso1)	-1.0		AURKC	0.1
IKBKE	-1.0		MAP3K10	-0.1
STK38L	-1.3		STK33	-0.1
MAP4K3	-1.3		CAMK2A	-0.3
CDK6	-1.4		CSNK1G2	-0.7
RPS6KA4	-1.5		STK38L	-0.7
PAK4	-1.6		RIOK2	-0.8
AXL	-1.6		AURKB	-1.0
NEK9	-1.7		PRKACA	-1.2
SGK1	-1.7		PTK2	-1.5
RET	-1.8		NEK3	-1.7
EPHA7	-1.9		CDK14	-1.7
DCLK3	-1.9		CSNK2A1	-1.9
CDK3	-2.1		CDK16	-1.9
IGF1R	-2.3		RPS6KA1	-2.0
ERN2	-2.3		CDKL5	-2.2
WEE1	-2.4		PAK4	-2.4
IRAK4	-2.7		NLK	-2.7
PAK6	-2.8		PRKX	-3.2
NEK2	-3.1		ERN1	-3.4
CDKL1	-3.1		EPHA1	-3.8
PTK2	-3.2		CDK3	-3.8
GAK	-3.2		PTK6	-4.0
CDK7	-3.2		NEK9	-4.1
PRKAA1	-3.2		CDK18	-4.2
WEE2	-3.3		LATS1	-4.4
CLK1	-3.3		FGFR4	-4.4
AKT2	-3.4		IRAK3	-4.6
RPS6KA2	-3.5		LIMK2	-4.6
MELK	-3.9		BRSK2	-4.9
CDKL2	-4.0		PRKAA2	-4.9
BRSK1	-4.0		AURKA	-5.0
PKMYT1	-4.2		MYLK4	-5.1
NEK3	-4.4		CDK5	-5.6
MAP3K2	-4.5		PAK6	-5.6
MAP3K10	-4.5		MAP3K2	-5.7
PRKX	-4.5		AKT2	-5.9
NEK5	-4.6		IGF1R	-6.1
PRKACA	-4.6		MAPK6	-6.1
TNK1	-4.8		CDK17	-6.4
FES	-4.9		RPS6KA2	-6.6
MAP3K4	-5.2		PHKG2	-6.9
MAP3K12	-5.7		DAPK2	-7.3
RIOK2	-5.9		DCLK3	-7.3
JAK3	-6.0		MELK	-7.7
BTK	-6.1		RIPK2	-7.8
SIK3 FL	-6.1		MAST3	-8.0
TNNI3K	-6.4		LTK	-8.1
NEK4	-6.5		MET	-8.5
SRMS	-6.5		STK16	-8.6
CSNK1D	-6.8		MYLK3	-9.1
ITK	-7.2		NTRK2	-9.6
CHEK2	-7.6		MAPK9	-10.1
EPHA1	-8.0		EPHA7	-10.6
EPHA4	-8.1		RET	-10.8
RIPK1	-8.2		ULK3	-11.0
SIK1	-8.4		CSNK2A2	-11.2
ULK3	-8.5		CDK1	-11.6
NEK11	-8.7		PRKAA1	-11.6
IRAK3	-9.0		FGFR3	-12.1
STK38	-9.2		MKNK2	-12.3
RON	-9.3		PLK4	-13.1
CDKL5	-9.5		MAP3K12	-14.2
STK16	-9.8		FGFR2	-14.2
STK35	-10.1		RPS6KA3	-16.4
NTRK2	-10.1		SBK3	-16.8
MLTK	-10.2		CDK2	-17.4
ULK2	-10.2		LATS2	-17.5
MAP4K5	-10.5		CHEK2	-18.0
NLK	-10.7		CDKL3	-18.1
MAP3K19	-13.8		RPS6KA6	-18.3
PHKG2	-13.9		JNK3	-19.4
PTK2B	-14.1		FGFR1	-19.5
MAP3K11	-15.7		MAPK8	-19.7
MAST4	-17.0		NEK1	-20.3
FGFR4	-18.1		STK3	-21.4
CAMK2D	-19.8		NEK4	-22.4
CDK2	-19.9		NUAK1	-24.5
PHKG1	-20.6		CDK10	-32.2
MAP3K3	-23.0		BRAF(V600E)	-57.5
LATS1	-29.5		LIMK1	-65.2
