# Supplementary material for: Identification and Validation of 3‑Cyano-Quinoline Ligands Targeting Integrin-Linked Kinase (ILK)
Source: J Med Chem. 2026 May 25;69(11):12982–3001. doi: 10.1021/acs.jmedchem.5c03773 (PMC13266989; doi:10.1021/acs.jmedchem.5c03773)
Supplement: Supplementary file 3 [file jm5c03773_si_003.csv]

Compound_ID	SMILES	Tm [�C]	SPR [�M]
1	CCOC1=C(NC(CCCN(C)C)=O)C=C2C(N=CC(C#N)=C2NC3=CC(Cl)=C(F)C=C3)=C1	2.9	0.25
2	O=[N+](C1=CC=C2N=CC(C#N)=C(NC3=CC=C(F)C=C3)C2=C1)[O-]	1.1
3	O=[N+](C1=C(OC)C=C2N=CC(C#N)=C(NC3=CC=C(F)C=C3)C2=C1)[O-]	0.9
4	O=[N+](C1=C(OCC)C=C2N=CC(C#N)=C(NC3=CC=C(F)C=C3)C2=C1)[O-]	1.6
5	O=[N+](C1=CC=C2N=CC(C#N)=C(NC3=CC(C)=C(F)C=C3)C2=C1)[O-]	2.1
6	O=[N+](C1=C(OC)C=C2N=CC(C#N)=C(NC3=CC(C)=C(F)C=C3)C2=C1)[O-]	0.2
7	O=[N+](C1=C(OCC)C=C2N=CC(C#N)=C(NC3=CC(C)=C(F)C=C3)C2=C1)[O-]	3.8
8	O=[N+](C1=CC=C2N=CC(C#N)=C(NC3=CC(C(F)(F)F)=C(F)C=C3)C2=C1)[O-]	1.0
9	O=[N+](C1=C(OC)C=C2N=CC(C#N)=C(NC3=CC(C(F)(F)F)=C(F)C=C3)C2=C1)[O-]	0.9
10	O=[N+](C1=C(OCC)C=C2N=CC(C#N)=C(NC3=CC(C(F)(F)F)=C(F)C=C3)C2=C1)[O-]	0.5
11	O=[N+](C1=CC=C2N=CC(C#N)=C(NC3=CC(C(C)=O)=C(F)C=C3)C2=C1)[O-]	0.9
12	O=[N+](C1=C(OC)C=C2N=CC(C#N)=C(NC3=CC(C(C)=O)=C(F)C=C3)C2=C1)[O-]	0.0
13	O=[N+](C1=C(OCC)C=C2N=CC(C#N)=C(NC3=CC(C(C)=O)=C(F)C=C3)C2=C1)[O-]	1.0
14	O=[N+](C1=CC=C2N=CC(C#N)=C(NC3=CC(CO)=C(F)C=C3)C2=C1)[O-]	0.6
15	O=[N+](C1=C(OC)C=C2N=CC(C#N)=C(NC3=CC(CO)=C(F)C=C3)C2=C1)[O-]	0.1
16	O=[N+](C1=C(OCC)C=C2N=CC(C#N)=C(NC3=CC(CO)=C(F)C=C3)C2=C1)[O-]	0.1
17	O=[N+](C1=CC=C2N=CC(C#N)=C(NC3=CC(O)=C(F)C=C3)C2=C1)[O-]	1.0
18	O=[N+](C1=C(OC)C=C2N=CC(C#N)=C(NC3=CC(O)=C(F)C=C3)C2=C1)[O-]	0.1
19	O=[N+](C1=C(OCC)C=C2N=CC(C#N)=C(NC3=CC(O)=C(F)C=C3)C2=C1)[O-]	0.8
20	O=[N+](C1=CC=C2N=CC(C#N)=C(NC3=CC(OC)=C(F)C=C3)C2=C1)[O-]	1.5
21	O=[N+](C1=C(OC)C=C2N=CC(C#N)=C(NC3=CC(OC)=C(F)C=C3)C2=C1)[O-]	0.1
22	O=[N+](C1=C(OCC)C=C2N=CC(C#N)=C(NC3=CC(OC)=C(F)C=C3)C2=C1)[O-]	0.8
23	N#CC1=C(C2=CC([N+]([O-])=O)=CC=C2N=C1)NC3=CC=C(C(Cl)=C3)F	3.8	4.0
24	O=[N+]([O-])C1=C(C=C2N=CC(C#N)=C(C2=C1)NC3=CC(Cl)=C(C=C3)F)OC	1.0	17.6
25	O=[N+]([O-])C1=C(C=C2N=CC(C#N)=C(C2=C1)NC3=CC(Cl)=C(C=C3)F)OCC	5.3	3.4
26	O=[N+]([O-])C1=CC=C2N=CC(C#N)=C(C2=C1)NC3=CC(Br)=C(C=C3)F	3.4	19.2
27	O=[N+]([O-])C1=C(C=C2N=CC(C#N)=C(C2=C1)NC3=CC(Br)=C(C=C3)F)OC	0.5	>20
28	O=[N+]([O-])C1=C(C=C2N=CC(C#N)=C(C2=C1)NC3=CC(Br)=C(C=C3)F)OCC	5.8	1.2
29	O=[N+](C1=CC=C2N=CC(C#N)=C(NC3=CC(Br)=C(F)C(Br)=C3)C2=C1)[O-]	5.4
30	O=[N+](C1=C(OC)C=C2N=CC(C#N)=C(NC3=CC(Br)=C(F)C(Br)=C3)C2=C1)[O-]	1.1
31	O=[N+](C1=C(OCC)C=C2N=CC(C#N)=C(NC3=CC(Br)=C(F)C(Br)=C3)C2=C1)[O-]	5.5
32	O=[N+](C1=CC=C2N=CC(C#N)=C(NC3=CC(Cl)=C(F)C(Cl)=C3F)C2=C1)[O-]	2.2
33	O=[N+](C1=C(OC)C=C2N=CC(C#N)=C(NC3=CC(Cl)=C(F)C(Cl)=C3F)C2=C1)[O-]	0.1
34	O=[N+](C1=C(OCC)C=C2N=CC(C#N)=C(NC3=CC(Cl)=C(F)C(Cl)=C3F)C2=C1)[O-]	2.6
35	O=[N+](C1=CC=C2N=CC(C#N)=C(NC3=CC(Cl)=CC(Cl)=C3)C2=C1)[O-]	2.5
36	O=[N+](C1=C(OC)C=C2N=CC(C#N)=C(NC3=CC(Cl)=CC(Cl)=C3)C2=C1)[O-]	0.9
37	O=[N+](C1=C(OCC)C=C2N=CC(C#N)=C(NC3=CC(Cl)=CC(Cl)=C3)C2=C1)[O-]	2.7
38	O=[N+](C1=CC=C2N=CC(C#N)=C(NC3=CC(F)=CC(F)=C3)C2=C1)[O-]	2.7
39	O=[N+](C1=C(OC)C=C2N=CC(C#N)=C(NC3=CC(F)=CC(F)=C3)C2=C1)[O-]	0.1
40	O=[N+](C1=C(OCC)C=C2N=CC(C#N)=C(NC3=CC(F)=CC(F)=C3)C2=C1)[O-]	3.3
41	ClC1=CC(NC2=C(C#N)C=NC3=CC=C(F)C=C32)=CC=C1F	2.5
42	BrC1=CC=C(N=CC(C#N)=C2NC3=CC(Cl)=C(F)C=C3)C2=C1	2.8
43	IC1=CC=C(N=CC(C#N)=C2NC3=CC(Cl)=C(F)C=C3)C2=C1	2.7
44	ClC1=CC(NC2=C(C=NC3=CC=C(C#C)C=C32)C#N)=CC=C1F	4.2	5.8
45	ClC1=CC(NC2=C(C=NC3=CC=C(C#CCN)C=C32)C#N)=CC=C1F	3.1	4.7
46	CCOC1=C(NC(CC(SCCN)CN(C)C)=O)C=C2C(N=CC(C#N)=C2NC3=CC(Cl)=C(F)C=C3)=C1	1.9	3.5
47	ClC1=CC(NC2=C(C=NC3=CC=C(NS(CCCC=C)(=O)=O)C=C32)C#N)=CC=C1F	X
48	ClC1=CC(NC2=C(C=NC3=CC=C(N4CC(NC(OC(C)(C)C)=O)C4)C=C32)C#N)=CC=C1F	3.7	6.9
49	ClC1=CC(NC2=C(C=NC3=CC=C(N4CC[C@H](NC(OC(C)(C)C)=O)C4)C=C32)C#N)=CC=C1F	2.4	11.0
50	ClC1=CC(NC2=C(C=NC3=CC=C(N4CCNCC4)C=C32)C#N)=CC=C1F	1.9	2.9
51	ClC1=CC(NC2=C(C=NC3=CC=C(N4CCN(C(C#C)=O)CC4)C=C32)C#N)=CC=C1F	0.9	8.3
52	ClC1=CC(NC2=C(C=NC3=CC=C(N[C@@H]4CC[C@H](NC(OC(C)(C)C)=O)CC4)C=C32)C#N)=CC=C1F	4.0	4.0
53	ClC1=CC(NC2=C(C=NC3=CC=C(NC(C4=CC=C([N+]([O-])=O)C=C4)=O)C=C32)C#N)=CC=C1F	0.8	>20
54	BrC1=CC(NC2=C(C=NC3=CC=C(N4CCNCC4)C=C32)C#N)=CC(Br)=C1F	n.d	1.0
55	ClC1=CC(NC2=C(C=NC3=CC(N4CCNCC4)=CC=C32)C#N)=CC=C1F	n.d	5.2
56	ClC1=CC(NC2=C(C=NC3=CC(NC(CCCCN=[N+]=[N-])=O)=CC=C32)C#N)=CC=C1F	2.2	X					X = insufficient curve quality
68	FC(C=C1)=C(Cl)C=C1NC2=C(C#N)C=NC3=CC=C(N4CCN(C(CCOCCOCCOCCOCCNC(CCC5=CC=C6N5[B-](F)(F)[N+]7=C(C8=CC=CN8)C=CC7=C6)=O)=O)CC4)C=C32
S13	FC(C=C1)=C(Cl)C=C1NC2=C(C#N)C=NC3=CC=C(N[C@H]4CC[C@@H](NC(CCOCCOCCOCCOCCNC(CCC5=CC=C6N5[B-](F)(F)[N+]7=C(C8=CC=CN8)C=CC7=C6)=O)=O)CC4)C=C32
S16	FC(C=C1)=C(Cl)C=C1NC2=C(C#N)C=NC3=CC=C(NCCOCCOCCOCCOCCOCCOCCOCCOCCOCCNC(CCC4=CC=C5N4[B-](F)(F)[N+]6=C(C7=CC=CN7)C=CC6=C5)=O)C=C32
