# Supplementary material for: Identification and Validation of 3‑Cyano-Quinoline Ligands Targeting Integrin-Linked Kinase (ILK)
Source: J Med Chem. 2026 May 25;69(11):12982–3001. doi: 10.1021/acs.jmedchem.5c03773 (PMC13266989; doi:10.1021/acs.jmedchem.5c03773)
Supplement: Supplementary file 4 [file jm5c03773_si_004.xlsx]

## Sheet: DSF screening data
Plate	Well	Compound-Name	TM Shift ILK-PARVA (K)
L1200-1	A01	ETP-46464	1.14
L1200-1	A02	Cediranib (AZD2171)	0.93
L1200-1	A03	Imatinib Mesylate (STI571)	0.82
L1200-1	A04	Rapamycin (Sirolimus)	0.61
L1200-1	A05	Enzastaurin (LY317615)	1.05
L1200-1	A06	SB216763	1.29
L1200-1	A07	KU-55933 (ATM Kinase Inhibitor)	0.61
L1200-1	A08	LY294002	0.28
L1200-1	A09	JNJ-38877605	0.28
L1200-1	A10	AT9283	2
L1200-1	A11	Lenvatinib (E7080)	0.34
L1200-1	A12	Buffer	1.12
L1200-1	B01	Axitinib	0.63
L1200-1	B02	Pacritinib (SB1518)	0.98
L1200-1	B03	Lapatinib (GW-572016) Ditosylate	0.7
L1200-1	B04	Sorafenib Tosylate	1
L1200-1	B05	AC480 (BMS-599626)	0.85
L1200-1	B06	SB203580	1
L1200-1	B07	GSK1904529A	1.18
L1200-1	B08	OSU-03012 (AR-12)	-0.01
L1200-1	B09	Palbociclib (PD-0332991) HCl	0.61
L1200-1	B10	Brivanib Alaninate (BMS-582664)	0.21
L1200-1	B11	CP-724714	-0.17
L1200-1	B12	Buffer	1.06
L1200-1	C01	Saracatinib (AZD0530)	1.02
L1200-1	C02	Canertinib (CI-1033)	1.09
L1200-1	C03	Motesanib Diphosphate (AMG-706)	0.91
L1200-1	C04	Sunitinib Malate	0.98
L1200-1	C05	Masitinib (AB1010)	0.57
L1200-1	C06	SB202190 (FHPI)	0.93
L1200-1	C07	PF-04217903	0.66
L1200-1	C08	Danusertib (PHA-739358)	-0.11
L1200-1	C09	Triciribine	0.1
L1200-1	C10	AG-490 (Tyrphostin B42)	1.18
L1200-1	C11	TGX-221	0.04
L1200-1	C12	Mg2+	1.07
L1200-1	D01	Selumetinib (AZD6244)	1.15
L1200-1	D02	PD184352 (CI-1040)	1.06
L1200-1	D03	Nilotinib (AMN-107)	0.88
L1200-1	D04	Tandutinib (MLN518)	0.77
L1200-1	D05	GDC-0941	0.52
L1200-1	D06	MK-2206 2HCl	1
L1200-1	D07	MLN8054	0.37
L1200-1	D08	TAE684 (NVP-TAE684)	0.52
L1200-1	D09	XL147	0.97
L1200-1	D10	SNS-032 (BMS-387032)	0.59
L1200-1	D11	WZ3146	2.19
L1200-1	D12	Mg2+	0.82
L1200-1	E01	BEZ235 (NVP-BEZ235, Dactolisib)	1.06
L1200-1	E02	Dasatinib	2.41
L1200-1	E03	NVP-AEW541	0.29
L1200-1	E04	Temsirolimus (CCI-779, NSC 683864)	0.61
L1200-1	E05	SL-327	1
L1200-1	E06	SU11274	1
L1200-1	E07	Vatalanib (PTK787) 2HCl	0.75
L1200-1	E08	BI 2536	0.28
L1200-1	E09	Cabozantinib (XL184, BMS-907351)	0.16
L1200-1	E10	Barasertib (AZD1152-HQPA)	0.17
L1200-1	E11	CYC116	1.1
L1200-1	E12	ADP, Mg2+	2
L1200-1	F01	P276-00	0.83
L1200-1	F02	Ridaforolimus (Deforolimus, MK-8669)	0.54
L1200-1	F03	Pazopanib HCl (GW786034 HCl)	0.36
L1200-1	F04	Vandetanib (ZD6474)	0.4
L1200-1	F05	Crizotinib (PF-02341066)	0.26
L1200-1	F06	Brivanib (BMS-540215)	0.81
L1200-1	F07	U0126-EtOH	1.16
L1200-1	F08	Foretinib (GSK1363089)	0.5
L1200-1	F09	Everolimus (RAD001)	0.05
L1200-1	F10	PLX-4720	0.84
L1200-1	F11	WZ4002	0
L1200-1	F12	ADP, Mg2+	2
L1200-1	G01	Afatinib (BIBW2992)	1.19
L1200-1	G02	Erlotinib HCl (OSI-744)	1.5
L1200-1	G03	PD0325901	0.5
L1200-1	G04	VX-680 (Tozasertib, MK-0457)	1
L1200-1	G05	PHA-665752	0.29
L1200-1	G06	NVP-ADW742	0.15
L1200-1	G07	ZM 447439	0.28
L1200-1	G08	SGX-523	0.29
L1200-1	G09	BMS-754807	-0.25
L1200-1	G10	Roscovitine (Seliciclib,CYC202)	0.08
L1200-1	G11	PD98059	-0.07
L1200-1	G12	ATPgammaS, Mg2+	4.65
L1200-1	H01	Bosutinib (SKI-606)	2.21
L1200-1	H02	Gefitinib (ZD1839)	0.71
L1200-1	H03	PI-103	0.37
L1200-1	H04	Y-27632 2HCl	0.71
L1200-1	H05	ZSTK474	0.23
L1200-1	H06	OSI-906 (Linsitinib)	0.18
L1200-1	H07	GDC-0879	-0.02
L1200-1	H08	GSK690693	0.12
L1200-1	H09	Alisertib (MLN8237)	0.08
L1200-1	H10	SNS-314 Mesylate	1.04
L1200-1	H11	Regorafenib (BAY 73-4506)	0.16
L1200-1	H12	ATPgammaS, Mg2+	5.38
L1200-2	A01	WZ8040	1
L1200-2	A02	AG-1024	1
L1200-2	A03	Zoledronic Acid	0.722
L1200-2	A04	Pelitinib (EKB-569)	4
L1200-2	A05	GSK429286A	0.142
L1200-2	A06	CCT129202	0.572
L1200-2	A07	R406 (free base)	0.922
L1200-2	A08	KU-60019	-0.018
L1200-2	A09	PF-573228	0.172
L1200-2	A10	BGJ398 (NVP-BGJ398)	0.292
L1200-2	A11	OSI-420	2
L1200-2	A12	DMSO	0.142
L1200-2	B01	ENMD-2076	2.072
L1200-2	B02	Amuvatinib (MP-470)	0.482
L1200-2	B03	Genistein	1
L1200-2	B04	Aurora A Inhibitor I	1.892
L1200-2	B05	Pimasertib (AS-703026)	0.902
L1200-2	B06	SAR245409 (XL765)	0
L1200-2	B07	CP-673451	0.222
L1200-2	B08	BS-181 HCl	0.462
L1200-2	B09	BMS-265246	0.422
L1200-2	B10	AST-1306	-0.078
L1200-2	B11	PIK-293	0.162
L1200-2	B12	DMSO	0.172
L1200-2	C01	CUDC-101	0.332
L1200-2	C02	JNJ-7706621	-0.308
L1200-2	C03	TG100-115	0.832
L1200-2	C04	PHA-680632	-0.168
L1200-2	C05	HMN-214	0.932
L1200-2	C06	AT7519	0.932
L1200-2	C07	AZD8055	0.242
L1200-2	C08	Fasudil (HA-1077) HCl	0.052
L1200-2	C09	AZD8330	0.722
L1200-2	C10	AZD8931 (Sapitinib)	0.722
L1200-2	C11	AZ 960	0.892
L1200-2	C12	DMSO	0.452
L1200-2	D01	PIK-75	0.722
L1200-2	D02	PD173074	0.162
L1200-2	D03	GSK1059615	0.392
L1200-2	D04	VX-745	0.752
L1200-2	D05	AEE788 (NVP-AEE788)	-0.288
L1200-2	D06	Quizartinib (AC220)	0
L1200-2	D07	PHT-427	0
L1200-2	D08	BIRB 796 (Doramapimod)	0.592
L1200-2	D09	Neratinib (HKI-272)	0.332
L1200-2	D10	GSK461364	0.382
L1200-2	D11	Mubritinib (TAK 165)	0.122
L1200-2	D12	DMSO	-0.108
L1200-2	E01	Tivozanib (AV-951)	-0.078
L1200-2	E02	WYE-354	-0.328
L1200-2	E03	MGCD-265	0.392
L1200-2	E04	Thiazovivin	-0.258
L1200-2	E05	PHA-793887	0.062
L1200-2	E06	Hesperadin	0.042
L1200-2	E07	KRN 633	-0.098
L1200-2	E08	Tie2 kinase inhibitor	0.632
L1200-2	E09	KW-2449	0.152
L1200-2	E10	R406	0.982
L1200-2	E11	PP242	-0.028
L1200-2	E12	DMSO	0.102
L1200-2	F01	YM201636	0.682
L1200-2	F02	Vemurafenib (PLX4032, RG7204)	-0.268
L1200-2	F03	Rigosertib (ON-01910)	0.442
L1200-2	F04	SP600125	0.122
L1200-2	F05	PIK-93	0.582
L1200-2	F06	BIX 02188	0.312
L1200-2	F07	AT7867	0.622
L1200-2	F08	H 89 2HCl	0.812
L1200-2	F09	RAF265 (CHIR-265)	0.262
L1200-2	F10	SGI-1776 free base	0.052
L1200-2	F11	CYT387	0.042
L1200-2	F12	DMSO	-0.398
L1200-2	G01	OSI-930	0.702
L1200-2	G02	BX-795	2
L1200-2	G03	Ki8751	-0.248
L1200-2	G04	AZD6482	-0.208
L1200-2	G05	Ponatinib (AP24534)	0.072
L1200-2	G06	BIX 02189	0.282
L1200-2	G07	BMS-777607	0.092
L1200-2	G08	TWS119	1.132
L1200-2	G09	PF-4708671	-0.068
L1200-2	G10	BMS-794833	0.352
L1200-2	G11	SB590885	0.252
L1200-2	G12	DMSO	-0.358
L1200-2	H01	KU-0063794	-0.098
L1200-2	H02	BX-912	2
L1200-2	H03	Ruxolitinib (INCB018424)	-0.238
L1200-2	H04	TSU-68 (SU6668, Orantinib)	0
L1200-2	H05	LY2228820	-1.028
L1200-2	H06	AZD7762	-0.268
L1200-2	H07	PD318088	0
L1200-2	H08	Acadesine	-0.688
L1200-2	H09	LY2784544	-1.258
L1200-2	H10	NVP-BHG712	-0.868
L1200-2	H11	Apatinib	0
L1200-2	H12	DMSO	-1
L1200-3	A01	CAL-101 (Idelalisib, GS-1101)	0.48
L1200-3	A02	Honokiol	1
L1200-3	A03	PP121	0.81
L1200-3	A04	NU7441 (KU-57788)	0.28
L1200-3	A05	Ibrutinib (PCI-32765)	0.66
L1200-3	A06	GDC-0980 (RG7422)	1.5
L1200-3	A07	PH-797804	0.39
L1200-3	A08	PHA-767491	0.42
L1200-3	A09	HER2-Inhibitor-1	0.82
L1200-3	A10	Dovitinib (TKI-258) Dilactic Acid	1.5
L1200-3	A11	WP1066	-0.1
L1200-3	A12	DMSO	0.19
L1200-3	B01	PIK-294	0
L1200-3	B02	Indirubin	0
L1200-3	B03	OSI-027	0.72
L1200-3	B04	GSK2126458 (GSK458)	1.45
L1200-3	B05	AS-604850	0
L1200-3	B06	A-769662	0.5
L1200-3	B07	Dacomitinib (PF299804, PF299)	1.16
L1200-3	B08	PF-04691502	0.66
L1200-3	B09	Varlitinib	0.46
L1200-3	B10	MK-5108 (VX-689)	0.42
L1200-3	B11	AZD4547	0.22
L1200-3	B12	DMSO	0.57
L1200-3	C01	Telatinib	0
L1200-3	C02	Quercetin	0.8
L1200-3	C03	Fostamatinib (R788)	0.43
L1200-3	C04	WYE-125132 (WYE-132)	0.35
L1200-3	C05	CAY10505	0.5
L1200-3	C06	CH5132799	1.49
L1200-3	C07	AG-1478 (Tyrphostin AG-1478)	1.57
L1200-3	C08	CCT137690	1.02
L1200-3	C09	Wortmannin	0.64
L1200-3	C10	MK-2461	1.29
L1200-3	C11	CEP-33779	0.2
L1200-3	C12	DMSO	-0.25
L1200-3	D01	Volasertib (BI 6727)	0
L1200-3	D02	Chrysophanic Acid	1
L1200-3	D03	LY2603618	0.75
L1200-3	D04	A-674563	1.04
L1200-3	D05	CHIR-124	0.32
L1200-3	D06	KX2-391	0.65
L1200-3	D07	SB415286	1.26
L1200-3	D08	CHIR-98014	1.27
L1200-3	D09	CUDC-907	0.81
L1200-3	D10	AZD2014	0.41
L1200-3	D11	Dabrafenib (GSK2118436)	1.19
L1200-3	D12	DMSO	0.16
L1200-3	E01	Palomid 529 (P529)	0
L1200-3	E02	Imatinib (STI571)	0.5
L1200-3	E03	PF-05212384 (PKI-587)	0.51
L1200-3	E04	AS-252424	0.36
L1200-3	E05	NVP-BSK805 2HCl	1.1
L1200-3	E06	GSK1838705A	1.07
L1200-3	E07	Crenolanib (CP-868596)	0.21
L1200-3	E08	AZ 628	0.57
L1200-3	E09	NVP-BVU972	0.44
L1200-3	E10	TAK-285	0.99
L1200-3	E11	GDC-0068	-0.22
L1200-3	E12	DMSO	0.42
L1200-3	F01	Degrasyn (WP1130)	-0.09
L1200-3	F02	Phenformin HCl	0.68
L1200-3	F03	DCC-2036 (Rebastinib)	-0.05
L1200-3	F04	PF-00562271	0.38
L1200-3	F05	R547	0.49
L1200-3	F06	TAK-901	0.81
L1200-3	F07	MK-8776 (SCH 900776)	0.58
L1200-3	F08	AMG-458	0.04
L1200-3	F09	Alectinib (CH5424802)	0.5
L1200-3	F10	INCB28060	0.31
L1200-3	F11	INK 128 (MLN0128)	0.1
L1200-3	F12	DMSO	-0.23
L1200-3	G01	BKM120 (NVP-BKM120, Buparlisib)	0
L1200-3	G02	TAK-733	0.93
L1200-3	G03	CCT128930	0.68
L1200-3	G04	Trametinib (GSK1120212)	0.18
L1200-3	G05	WAY-600	0.22
L1200-3	G06	AMG-900	-0.09
L1200-3	G07	TG101348 (SAR302503)	2
L1200-3	G08	BGT226 (NVP-BGT226)	-0.07
L1200-3	G09	3-Methyladenine	-0.2
L1200-3	G10	Tofacitinib (CP-690550,Tasocitinib)	-0.1
L1200-3	G11	BYL719	-0.41
L1200-3	G12	DMSO	-0.46
L1200-3	H01	Asiatic Acid	0.52
L1200-3	H02	AZD5438	0.78
L1200-3	H03	A66	0.6
L1200-3	H04	Flavopiridol HCl	0.55
L1200-3	H05	TG101209	2.57
L1200-3	H06	ZM 336372	0.67
L1200-3	H07	GSK1070916	-0.26
L1200-3	H08	Milciclib (PHA-848125)	0.02
L1200-3	H09	Dinaciclib (SCH727965)	0.01
L1200-3	H10	Sotrastaurin	0.54
L1200-3	H11	Tyrphostin AG 879	-0.09
L1200-3	H12	DMSO	-0.4
L1200-4	A01	Torin 2	1
L1200-4	A02	Golvatinib (E7050)	0.5
L1200-4	A03	Tyrphostin 9	1
L1200-4	A04	Icotinib	1.5
L1200-4	A05	VX-702	1.06
L1200-4	A06	XL019	1
L1200-4	A07	AZD3463	2
L1200-4	A08	AVL-292	2
L1200-4	A09	CNX-774	2
L1200-4	A10	AR-A014418	0
L1200-4	A11	AZD5363	0.77
L1200-4	A12	DMSO	0.53
L1200-4	B01	TAE226 (NVP-TAE226)	0.5
L1200-4	B02	IMD 0354	1
L1200-4	B03	ZM 323881 HCl	1
L1200-4	B04	CHIR-99021 (CT99021) HCl	1.42
L1200-4	B05	AP26113	1.18
L1200-4	B06	PD168393	1
L1200-4	B07	NU6027	1.12
L1200-4	B08	SKI II	1
L1200-4	B09	CO-1686 (AVL-301)	1.16
L1200-4	B10	GSK2636771	0.83
L1200-4	B11	TCS 359	0.65
L1200-4	B12	DMSO	0.2
L1200-4	C01	Tideglusib	0
L1200-4	C02	WHI-P154	0
L1200-4	C03	ZM 306416	0
L1200-4	C04	TAK-715	0.78
L1200-4	C05	Bardoxolone Methyl	-1
L1200-4	C06	AZ20	1.14
L1200-4	C07	TIC10	0.73
L1200-4	C08	GZD824	1
L1200-4	C09	TAK-632	1.05
L1200-4	C10	PQ 401	0.81
L1200-4	C11	Tyrphostin AG 1296	0.01
L1200-4	C12	DMSO	-0.1
L1200-4	D01	TPCA-1	1
L1200-4	D02	TG100713	1
L1200-4	D03	GNF-2	0.6
L1200-4	D04	Pazopanib	0.95
L1200-4	D05	MEK162 (ARRY-162, ARRY-438162)	0.58
L1200-4	D06	PP1	0.38
L1200-4	D07	CGK 733	1
L1200-4	D08	RKI-1447	0
L1200-4	D09	ZCL278	0.06
L1200-4	D10	ZM 39923 HCl	0.06
L1200-4	D11	NSC 23766	-0.19
L1200-4	D12	DMSO	-0.63
L1200-4	E01	Torin 1	1.18
L1200-4	E02	GW5074	Bad curve
L1200-4	E03	S-Ruxolitinib (INCB018424)	1.07
L1200-4	E04	Piceatannol	0
L1200-4	E05	PP2	0.88
L1200-4	E06	MK-8745	1.07
L1200-4	E07	AZD1080	0.79
L1200-4	E08	BIO	0.79
L1200-4	E09	WZ4003	0.75
L1200-4	E10	SMI-4a	1.02
L1200-4	E11	PRT062607 (P505-15, BIIB057) HCl	-0.11
L1200-4	E12	DMSO	-0.63
L1200-4	F01	SAR131675	0.51
L1200-4	F02	IKK-16 (IKK Inhibitor VII)	0.69
L1200-4	F03	PF-477736	1.43
L1200-4	F04	SC-514	0.93
L1200-4	F05	CZC24832	0.9
L1200-4	F06	LDK378	0.7
L1200-4	F07	10058-F4	1
L1200-4	F08	Ro 31-8220 Mesylate	0
L1200-4	F09	EHop-016	0.79
L1200-4	F10	VE-821	0.62
L1200-4	F11	Butein	1.16
L1200-4	F12
L1200-4	G01	BI-D1870	1
L1200-4	G02	PF-562271	0.92
L1200-4	G03	Go 6983	0
L1200-4	G04	Tofacitinib (CP-690550) Citrate	0.73
L1200-4	G05	IPI-145 (INK1197)	1
L1200-4	G06	IPA-3	1.43
L1200-4	G07	LY2835219	0.67
L1200-4	G08	Skepinone-L	0.92
L1200-4	G09	TG003	0.01
L1200-4	G10	AG-18	1.21
L1200-4	G11	GDC-0349	-0.32
L1200-4	G12
L1200-4	H01	Semaxanib (SU5416)	0
L1200-4	H02	NU7026	1
L1200-4	H03	BAY 11-7082	0.88
L1200-4	H04	Fingolimod (FTY720) HCl	0.17
L1200-4	H05	XL388	0.72
L1200-4	H06	VE-822	0.7
L1200-4	H07	SSR128129E	0.27
L1200-4	H08	AZD2858	0.62
L1200-4	H09	Sorafenib	0.19
L1200-4	H10	CEP-32496	0.03
L1200-4	H11	BMS-345541	-0.2
L1200-4	H12
